# Supplementary material for: Dissecting the Genetic Diversity of USDA Cowpea Germplasm Collection Using Kompetitive Allele Specific PCR-Single Nucleotide Polymorphism Markers
Source: Genes (Basel). 2024 Mar 14;15(3):362. doi: 10.3390/genes15030362 (PMC10970452; doi:10.3390/genes15030362)
Supplement: Supplementary file 1 [file genes-15-00362-s001.zip]

Archive with 1 entries (1 files):
- genes-2894637-supplementary.xlsx
