# Supplementary material for: Dissecting the Genetic Diversity of USDA Cowpea Germplasm Collection Using Kompetitive Allele Specific PCR-Single Nucleotide Polymorphism Markers
Source: Genes (Basel). 2024 Mar 14;15(3):362. doi: 10.3390/genes15030362 (PMC10970452; doi:10.3390/genes15030362)
Supplement: Supplementary file 1 [file genes-15-00362-s001.zip › genes-2894637-supplementary.xlsx]

## Sheet: Supplemental Table S1
Genotype	ID	PI	taxa	Origin	Geo	Species	Q1	Q2	Q3
1	Cowpea_1	PI115679	1	Sri Lanka	WestAsia	Vigna unguiculata subsp. unguiculata	0.02	0.936	0.044
2	Cowpea_2	PI115681	1	Sri Lanka	WestAsia	Vigna unguiculata subsp. unguiculata	0.022	0.951	0.027
3	Cowpea_3	PI121433	1	Paraguay	LatinAmerica	Vigna unguiculata subsp. unguiculata	0.043	0.87	0.088
4	Cowpea_4	PI145198	1	United States	NorthAmerica	Vigna unguiculata subsp. unguiculata	0.012	0.021	0.967
5	Cowpea_5	PI147077	1	Brazil	LatinAmerica	Vigna unguiculata subsp. unguiculata	0.118	0.049	0.834
6	Cowpea_6	PI147561	1	Colombia	LatinAmerica	Vigna unguiculata subsp. unguiculata	0.014	0.019	0.967
7	Cowpea_7	PI147563	1	Colombia	LatinAmerica	Vigna unguiculata subsp. unguiculata	0.025	0.019	0.956
8	Cowpea_8	PI148674	1	Iran	MiddleEast	Vigna unguiculata subsp. unguiculata	0.012	0.017	0.971
10	Cowpea_10	PI151563	1	Dominican Republic	LatinAmerica	Unknown	0.829	0.013	0.158
11	Cowpea_11	PI184952	1	Ghana	WestAfrica	Vigna unguiculata subsp. unguiculata	0.743	0.092	0.165
12	Cowpea_12	PI185647	1	Ghana	WestAfrica	Vigna unguiculata subsp. unguiculata	0.01	0.016	0.974
13	Cowpea_13	PI186386	1	Uruguay	SouthAmerica	Unknown	0.011	0.017	0.972
14	Cowpea_14	PI186460	1	Nigeria	WestAfrica	Vigna unguiculata subsp. unguiculata	0.805	0.065	0.131
15	Cowpea_15	PI186465	1	Nigeria	WestAfrica	Vigna unguiculata subsp. unguiculata	0.928	0.028	0.045
16	Cowpea_16	PI186466	1	Nigeria	WestAfrica	Vigna unguiculata subsp. unguiculata	0.792	0.097	0.111
17	Cowpea_17	PI189230	1	Congo	CentralAfrica	Vigna unguiculata subsp. unguiculata	0.344	0.024	0.632
18	Cowpea_18	PI189375	1	Nigeria	WestAfrica	Vigna unguiculata subsp. unguiculata	0.935	0.021	0.045
19	Cowpea_19	PI189378	1	Nigeria	WestAfrica	Vigna unguiculata subsp. unguiculata	0.967	0.015	0.018
20	Cowpea_20	PI194203	1	United States	NorthAmerica	Vigna unguiculata subsp. unguiculata	0.92	0.036	0.045
21	Cowpea_21	PI194204	1	United States	NorthAmerica	Vigna unguiculata subsp. unguiculata	0.587	0.024	0.389
23	Cowpea_23	PI194206	1	United States	NorthAmerica	Vigna unguiculata subsp. unguiculata	0.03	0.866	0.104
24	Cowpea_24	PI194207	1	United States	NorthAmerica	Vigna unguiculata subsp. unguiculata	0.022	0.919	0.059
25	Cowpea_25	PI194208	1	United States	NorthAmerica	Vigna unguiculata subsp. unguiculata	0.243	0.475	0.283
26	Cowpea_26	PI194209	1	United States	NorthAmerica	Vigna unguiculata subsp. unguiculata	0.125	0.487	0.387
27	Cowpea_27	PI194210	1	United States	NorthAmerica	Vigna unguiculata subsp. unguiculata	0.044	0.447	0.509
28	Cowpea_28	PI194211	1	United States	NorthAmerica	Vigna unguiculata subsp. unguiculata	0.02	0.945	0.035
29	Cowpea_29	PI194212	1	United States	NorthAmerica	Vigna unguiculata subsp. unguiculata	0.055	0.675	0.27
30	Cowpea_30	PI194213	1	United States	NorthAmerica	Vigna unguiculata subsp. unguiculata	0.037	0.518	0.445
31	Cowpea_31	PI197056	1	El Salvador	LatinAmerica	Vigna unguiculata subsp. unguiculata	0.017	0.028	0.955
32	Cowpea_32	PI197057	1	Honduras	LatinAmerica	Vigna unguiculata subsp. unguiculata	0.554	0.123	0.322
33	Cowpea_33	PI200867	1	Myanmar	WestAsia	Unknown	0.009	0.018	0.973
34	Cowpea_34	PI205141	1	India	WestAsia	Vigna unguiculata subsp. unguiculata	0.059	0.018	0.923
36	Cowpea_36	PI208771	1	Cuba	LatinAmerica	Vigna unguiculata subsp. unguiculata	0.11	0.837	0.054
37	Cowpea_37	PI208845	1	Costa Rica	LatinAmerica	Vigna unguiculata subsp. unguiculata	0.438	0.551	0.011
38	Cowpea_38	PI209971	1	Japan	EastAsia	Vigna unguiculata subsp. unguiculata	0.834	0.118	0.048
39	Cowpea_39	PI211109	1	Afghanistan	WestAsia	Vigna unguiculata subsp. unguiculata	0.014	0.025	0.962
40	Cowpea_40	PI214354	1	India	WestAsia	Vigna unguiculata subsp. unguiculata	0.304	0.347	0.349
41	Cowpea_41	PI220850	1	Afghanistan	WestAsia	Vigna unguiculata subsp. unguiculata	0.846	0.128	0.026
42	Cowpea_42	PI221732	1	South Africa	SouthAfrica	Vigna unguiculata subsp. unguiculata	0.049	0.072	0.879
43	Cowpea_43	PI222755	1	Iran	MiddleEast	Vigna unguiculata subsp. unguiculata	0.968	0.014	0.017
44	Cowpea_44	PI225922	1	Zambia	EastAfrica	Vigna unguiculata subsp. unguiculata	0.73	0.242	0.028
46	Cowpea_46	PI250587	1	Egypt	MiddleEast	Vigna unguiculata subsp. unguiculata	0.921	0.049	0.03
47	Cowpea_47	PI255765	1	Nigeria	WestAfrica	Vigna unguiculata subsp. unguiculata	0.821	0.057	0.122
48	Cowpea_48	PI255774	1	Nigeria	WestAfrica	Vigna unguiculata subsp. unguiculata	0.728	0.126	0.146
49	Cowpea_49	PI255782	1	Nigeria	WestAfrica	Vigna unguiculata subsp. unguiculata	0.955	0.024	0.022
50	Cowpea_50	PI255811	1	Nigeria	WestAfrica	Vigna unguiculata subsp. unguiculata	0.934	0.03	0.037
51	Cowpea_51	PI255815	1	Nigeria	WestAfrica	Vigna unguiculata subsp. unguiculata	0.973	0.018	0.009
52	Cowpea_52	PI262179	1	Portugal	Europe	Vigna unguiculata subsp. unguiculata	0.126	0.021	0.853
53	Cowpea_53	PI277786	1	Australia	Oceania	Vigna unguiculata subsp. unguiculata	0.61	0.056	0.333
54	Cowpea_54	PI279845	1	Mexico	LatinAmerica	Vigna unguiculata subsp. unguiculata	0.031	0.036	0.934
55	Cowpea_55	PI291139	1	Australia	Oceania	Vigna unguiculata subsp. unguiculata	0.026	0.03	0.945
56	Cowpea_56	PI291140	1	Australia	Oceania	Vigna unguiculata subsp. unguiculata	0.01	0.02	0.97
57	Cowpea_57	PI292894	1	Zimbabwe	EastAfrica	Unknown	0.975	0.016	0.009
58	Cowpea_58	PI292899	1	Hungary	Europe	Vigna unguiculata subsp. unguiculata	0.029	0.017	0.955
59	Cowpea_59	PI292908	1	Nigeria	WestAfrica	Vigna unguiculata subsp. unguiculata	0.885	0.091	0.024
60	Cowpea_60	PI292912	1	South Africa	SouthAfrica	Vigna unguiculata subsp. unguiculata	0.979	0.012	0.009
61	Cowpea_61	PI292913	1	Hungary	Europe	Vigna unguiculata subsp. unguiculata	0.926	0.03	0.044
62	Cowpea_62	PI293453	1	United States	NorthAmerica	Vigna unguiculata subsp. unguiculata	0.013	0.019	0.968
63	Cowpea_63	PI293466	1	United States	NorthAmerica	Vigna unguiculata subsp. unguiculata	0.012	0.016	0.972
64	Cowpea_64	PI293468	1	United States	NorthAmerica	Vigna unguiculata subsp. unguiculata	0.176	0.03	0.794
65	Cowpea_65	PI293470	1	United States	NorthAmerica	Vigna unguiculata subsp. unguiculata	0.303	0.039	0.658
66	Cowpea_66	PI293476	1	United States	NorthAmerica	Vigna unguiculata subsp. unguiculata	0.569	0.185	0.246
67	Cowpea_67	PI293477	1	United States	NorthAmerica	Vigna unguiculata subsp. unguiculata	0.012	0.967	0.022
68	Cowpea_68	PI293494	1	United States	NorthAmerica	Vigna unguiculata subsp. unguiculata	0.941	0.016	0.042
69	Cowpea_69	PI293498	1	United States	NorthAmerica	Vigna unguiculata subsp. unguiculata	0.976	0.015	0.009
70	Cowpea_70	PI293505	1	United States	NorthAmerica	Vigna unguiculata subsp. unguiculata	0.016	0.025	0.959
71	Cowpea_71	PI293514	1	United States	NorthAmerica	Vigna unguiculata subsp. unguiculata	0.017	0.017	0.966
72	Cowpea_72	PI293520	1	United States	NorthAmerica	Vigna unguiculata subsp. unguiculata	0.961	0.022	0.018
73	Cowpea_73	PI293525	1	United States	NorthAmerica	Vigna unguiculata subsp. unguiculata	0.04	0.046	0.913
74	Cowpea_74	PI293526	1	United States	NorthAmerica	Vigna unguiculata subsp. unguiculata	0.035	0.024	0.941
75	Cowpea_75	PI152194	1	Paraguay	LatinAmerica	Vigna unguiculata subsp. unguiculata	0.078	0.081	0.842
76	Cowpea_76	PI152195	1	Paraguay	LatinAmerica	Vigna unguiculata subsp. unguiculata	0.137	0.045	0.818
77	Cowpea_77	PI152196	1	Paraguay	LatinAmerica	Vigna unguiculata subsp. unguiculata	0.037	0.024	0.94
78	Cowpea_78	PI152197	1	Paraguay	LatinAmerica	Vigna unguiculata subsp. unguiculata	0.941	0.04	0.019
79	Cowpea_79	PI154134	1	Peru	LatinAmerica	Vigna unguiculata subsp. unguiculata	0.062	0.026	0.913
80	Cowpea_80	PI162924	1	Paraguay	LatinAmerica	Vigna unguiculata subsp. unguiculata	0.057	0.024	0.918
81	Cowpea_81	PI162925	1	Paraguay	LatinAmerica	Vigna unguiculata subsp. unguiculata	0.012	0.016	0.972
82	Cowpea_82	PI163142	1	India	WestAsia	Vigna unguiculata subsp. unguiculata	0.952	0.034	0.014
83	Cowpea_83	PI163448	1	Costa Rica	LatinAmerica	Vigna unguiculata subsp. unguiculata	0.964	0.025	0.011
84	Cowpea_84	PI165486	1	India	WestAsia	Vigna unguiculata subsp. unguiculata	0.011	0.016	0.973
85	Cowpea_85	PI166146	1	India	WestAsia	Vigna unguiculata subsp. unguiculata	0.981	0.011	0.008
86	Cowpea_86	PI167024	1	Turkey	MiddleEast	Vigna unguiculata subsp. unguiculata	0.983	0.01	0.006
87	Cowpea_87	PI170869	1	Turkey	MiddleEast	Vigna unguiculata subsp. unguiculata	0.98	0.012	0.008
88	Cowpea_88	PI174411	1	Turkey	MiddleEast	Vigna unguiculata subsp. unguiculata	0.894	0.07	0.036
89	Cowpea_89	PI175327	1	India	WestAsia	Vigna unguiculata subsp. unguiculata	0.921	0.069	0.01
90	Cowpea_90	PI175332	1	India	WestAsia	Vigna unguiculata subsp. unguiculata	0.974	0.017	0.009
91	Cowpea_91	PI177579	1	Turkey	MiddleEast	Vigna unguiculata subsp. unguiculata	0.943	0.043	0.015
92	Cowpea_92	PI179125	1	Turkey	MiddleEast	Vigna unguiculata subsp. unguiculata	0.56	0.013	0.426
93	Cowpea_93	PI183251	1	Egypt	MiddleEast	Vigna unguiculata subsp. unguiculata	0.017	0.016	0.968
94	Cowpea_94	PI183363	1	India	WestAsia	Vigna unguiculata subsp. unguiculata	0.323	0.666	0.011
95	Cowpea_95	PI293528	1	South Africa	SouthAfrica	Vigna unguiculata subsp. unguiculata	0.01	0.022	0.968
96	Cowpea_96	PI300171	1	South Africa	SouthAfrica	Vigna unguiculata subsp. unguiculata	0.049	0.074	0.877
97	Cowpea_97	PI300173	1	South Africa	SouthAfrica	Vigna unguiculata subsp. unguiculata	0.043	0.025	0.933
98	Cowpea_98	PI300174	1	South Africa	SouthAfrica	Vigna unguiculata subsp. unguiculata	0.01	0.015	0.975
100	Cowpea_100	PI304150	1	Nicaragua	LatinAmerica	Vigna unguiculata subsp. unguiculata	0.319	0.263	0.418
101	Cowpea_101	PI307556	1	United States	NorthAmerica	Unknown	0.012	0.018	0.97
102	Cowpea_102	PI307559	1	United States	NorthAmerica	Vigna unguiculata subsp. unguiculata	0.871	0.086	0.042
103	Cowpea_103	PI307561	1	United States	NorthAmerica	Vigna unguiculata subsp. unguiculata	0.053	0.042	0.905
104	Cowpea_104	PI311119	1	Mexico	LatinAmerica	Vigna unguiculata subsp. unguiculata	0.075	0.28	0.645
105	Cowpea_105	PI311226	1	Guatemala	LatinAmerica	Vigna unguiculata subsp. unguiculata	0.97	0.019	0.011
106	Cowpea_106	PI312203	1	Mexico	LatinAmerica	Vigna unguiculata subsp. unguiculata	0.972	0.021	0.007
107	Cowpea_107	PI312207	1	Mexico	LatinAmerica	Vigna unguiculata subsp. unguiculata	0.904	0.035	0.06
108	Cowpea_108	PI312211	1	Mexico	LatinAmerica	Unknown	0.933	0.051	0.016
109	Cowpea_109	PI312210	1	Mexico	LatinAmerica	Vigna unguiculata subsp. unguiculata	0.593	0.067	0.34
110	Cowpea_110	PI326157	1	Uganda	EastAfrica	Vigna unguiculata subsp. unguiculata	0.022	0.022	0.956
112	Cowpea_112	PI337506	1	Brazil	LatinAmerica	Vigna unguiculata subsp. unguiculata	0.179	0.049	0.772
113	Cowpea_113	PI339563	1	Australia	Oceania	Vigna unguiculata subsp. unguiculata	0.178	0.641	0.181
114	Cowpea_114	PI339588	1	South Africa	SouthAfrica	Vigna unguiculata subsp. unguiculata	0.01	0.017	0.973
115	Cowpea_115	PI339600	1	South Africa	SouthAfrica	Vigna unguiculata subsp. unguiculata	0.014	0.026	0.96
116	Cowpea_116	PI339607	1	South Africa	SouthAfrica	Vigna unguiculata subsp. unguiculata	0.015	0.091	0.894
117	Cowpea_117	PI339609	1	Tanzania	EastAfrica	Vigna unguiculata subsp. unguiculata	0.035	0.024	0.941
118	Cowpea_118	PI339610	1	Tanzania	EastAfrica	Vigna unguiculata subsp. unguiculata	0.017	0.014	0.969
119	Cowpea_119	PI339613	1	Tanzania	EastAfrica	Vigna unguiculata subsp. unguiculata	0.019	0.102	0.878
120	Cowpea_120	PI339638	1	Uganda	EastAfrica	Vigna unguiculata subsp. unguiculata	0.013	0.017	0.97
121	Cowpea_121	PI339709	1	Argentina	LatinAmerica	Vigna unguiculata subsp. unguiculata	0.01	0.011	0.979
122	Cowpea_122	PI352762	1	Brazil	LatinAmerica	Vigna unguiculata	0.017	0.062	0.921
123	Cowpea_123	PI353001	1	India	WestAsia	Vigna unguiculata	0.406	0.302	0.292
124	Cowpea_124	PI353125	1	India	WestAsia	Vigna unguiculata	0.593	0.022	0.385
125	Cowpea_125	PI353199	1	India	WestAsia	Vigna unguiculata	0.47	0.145	0.385
126	Cowpea_126	PI353278	1	India	WestAsia	Vigna unguiculata	0.008	0.011	0.981
127	Cowpea_127	PI354466	1	India	WestAsia	Vigna unguiculata	0.383	0.158	0.459
128	Cowpea_128	PI354524	1	India	WestAsia	Vigna unguiculata	0.085	0.053	0.862
129	Cowpea_129	PI354687	1	India	WestAsia	Vigna unguiculata	0.069	0.04	0.891
130	Cowpea_130	PI354864	1	India	WestAsia	Vigna unguiculata	0.014	0.025	0.961
131	Cowpea_131	PI354881	1	India	WestAsia	Vigna unguiculata	0.767	0.22	0.012
132	Cowpea_132	PI358307	1	Ethiopia	EastAfrica	Vigna unguiculata	0.563	0.418	0.019
133	Cowpea_133	PI358715	1	Ethiopia	EastAfrica	Vigna unguiculata	0.447	0.495	0.059
134	Cowpea_134	PI358716	1	Ethiopia	EastAfrica	Vigna unguiculata	0.013	0.019	0.968
135	Cowpea_135	PI367921	1	Mozambique	EastAfrica	Vigna unguiculata	0.21	0.622	0.167
136	Cowpea_136	PI367927	1	Mozambique	EastAfrica	Vigna unguiculata	0.809	0.073	0.118
138	Cowpea_138	PI382121	1	Nigeria	WestAfrica	Vigna unguiculata	0.719	0.169	0.112
140	Cowpea_140	PI382128	1	Nigeria	WestAfrica	Vigna unguiculata	0.655	0.229	0.116
141	Cowpea_141	PI382135	1	Nigeria	WestAfrica	Vigna unguiculata	0.017	0.045	0.938
142	Cowpea_142	PI390421	1	Colombia	LatinAmerica	Vigna unguiculata	0.756	0.091	0.153
143	Cowpea_143	PI390831	1	Peru	LatinAmerica	Vigna unguiculata subsp. unguiculata	0.192	0.018	0.79
144	Cowpea_144	PI406290	1	Nigeria	WestAfrica	Vigna unguiculata	0.973	0.016	0.011
145	Cowpea_145	PI447582	1	Nigeria	WestAfrica	Vigna unguiculata subsp. unguiculata	0.969	0.019	0.012
146	Cowpea_146	PI448112	1	Niger	WestAfrica	Vigna unguiculata subsp. unguiculata	0.97	0.017	0.013
147	Cowpea_147	PI448144	1	Niger	WestAfrica	Vigna unguiculata subsp. unguiculata	0.971	0.017	0.012
148	Cowpea_148	PI448192	1	Niger	WestAfrica	Vigna unguiculata subsp. unguiculata	0.012	0.025	0.964
150	Cowpea_150	PI527263	1	Zimbabwe	EastAfrica	Vigna unguiculata	0.038	0.034	0.928
151	Cowpea_151	PI527277	1	Zimbabwe	EastAfrica	Vigna unguiculata	0.032	0.037	0.932
152	Cowpea_152	PI527282	1	Zimbabwe	EastAfrica	Vigna unguiculata	0.019	0.03	0.951
153	Cowpea_153	PI527286	1	Zimbabwe	EastAfrica	Vigna unguiculata	0.011	0.023	0.967
154	Cowpea_154	PI527299	1	Zimbabwe	EastAfrica	Vigna unguiculata	0.012	0.02	0.968
156	Cowpea_156	PI527561	1	Burundi	EastAfrica	Vigna unguiculata	0.012	0.027	0.961
157	Cowpea_157	PI527563	1	Burundi	EastAfrica	Vigna unguiculata	0.432	0.042	0.526
158	Cowpea_158	PI527565	1	Burundi	EastAfrica	Vigna unguiculata	0.135	0.081	0.785
159	Cowpea_159	PI527675	1	Zaire	CentralAfrica	Vigna unguiculata	0.958	0.018	0.024
161	Cowpea_161	PI580623	1	Nigeria	WestAfrica	Vigna unguiculata subsp. unguiculata	0.974	0.016	0.01
162	Cowpea_162	PI580867	1	Nigeria	WestAfrica	Vigna unguiculata subsp. unguiculata	0.367	0.044	0.589
163	Cowpea_163	PI580978	1	Nigeria	WestAfrica	Vigna unguiculata subsp. unguiculata	0.939	0.049	0.012
164	Cowpea_164	PI582343	1	Former Soviet Union	WestAsia	Vigna unguiculata subsp. unguiculata	0.979	0.013	0.008
165	Cowpea_165	PI582344	1	Former Soviet Union	WestAsia	Vigna unguiculata subsp. unguiculata	0.121	0.85	0.029
166	Cowpea_166	PI582347	1	Myanmar	WestAsia	Vigna unguiculata subsp. unguiculata	0.975	0.016	0.008
167	Cowpea_167	PI582351	1	Argentina	LatinAmerica	Vigna unguiculata subsp. unguiculata	0.102	0.875	0.023
168	Cowpea_168	PI582366	1	India	WestAsia	Vigna unguiculata subsp. unguiculata	0.58	0.395	0.025
169	Cowpea_169	PI582368	1	India	WestAsia	Vigna unguiculata subsp. unguiculata	0.043	0.262	0.695
170	Cowpea_170	PI582415	1	Mexico	LatinAmerica	Vigna unguiculata subsp. unguiculata	0.924	0.019	0.057
171	Cowpea_171	PI582419	1	Burkina Faso	WestAfrica	Vigna unguiculata subsp. unguiculata	0.826	0.08	0.094
173	Cowpea_173	PI582474	1	Botswana	SouthAfrica	Vigna unguiculata subsp. unguiculata	0.637	0.3	0.063
174	Cowpea_174	PI582512	1	Nigeria	WestAfrica	Vigna unguiculata subsp. unguiculata	0.971	0.016	0.014
175	Cowpea_175	PI582530	1	Ghana	WestAfrica	Vigna unguiculata subsp. unguiculata	0.963	0.029	0.008
176	Cowpea_176	PI582542	1	Mexico	LatinAmerica	Vigna unguiculata subsp. unguiculata	0.009	0.017	0.974
177	Cowpea_177	PI582554	1	Kenya	EastAfrica	Vigna unguiculata subsp. unguiculata	0.119	0.87	0.011
179	Cowpea_179	PI582565	1	India	WestAsia	Vigna unguiculata subsp. unguiculata	0.009	0.025	0.966
180	Cowpea_180	PI582567	1	India	WestAsia	Vigna unguiculata subsp. unguiculata	0.016	0.022	0.961
181	Cowpea_181	PI582572	1	Kenya	EastAfrica	Vigna unguiculata subsp. unguiculata	0.013	0.03	0.957
183	Cowpea_183	PI582578	1	Kenya	EastAfrica	Vigna unguiculata subsp. unguiculata	0.461	0.031	0.508
186	Cowpea_186	PI582678	1	Botswana	SouthAfrica	Vigna unguiculata subsp. unguiculata	0.015	0.037	0.948
187	Cowpea_187	PI582697	1	Botswana	SouthAfrica	Vigna unguiculata subsp. unguiculata	0.038	0.036	0.926
188	Cowpea_188	PI582701	1	Botswana	SouthAfrica	Vigna unguiculata subsp. unguiculata	0.022	0.024	0.954
189	Cowpea_189	PI582707	1	Botswana	SouthAfrica	Vigna unguiculata subsp. unguiculata	0.023	0.026	0.952
190	Cowpea_190	PI582718	1	Botswana	SouthAfrica	Vigna unguiculata subsp. unguiculata	0.787	0.13	0.082
191	Cowpea_191	PI582729	1	Botswana	SouthAfrica	Unknown	0.009	0.013	0.978
192	Cowpea_192	PI582785	1	Kenya	EastAfrica	Vigna unguiculata subsp. unguiculata	0.041	0.185	0.774
193	Cowpea_193	PI582789	1	Kenya	EastAfrica	Vigna unguiculata subsp. unguiculata	0.016	0.023	0.961
194	Cowpea_194	PI582793	1	Kenya	EastAfrica	Vigna unguiculata subsp. unguiculata	0.022	0.019	0.959
195	Cowpea_195	PI582805	1	Botswana	SouthAfrica	Vigna unguiculata subsp. unguiculata	0.31	0.041	0.649
196	Cowpea_196	PI582820	1	Botswana	SouthAfrica	Vigna unguiculata subsp. unguiculata	0.021	0.032	0.947
197	Cowpea_197	PI582825	1	Botswana	SouthAfrica	Vigna unguiculata subsp. unguiculata	0.237	0.038	0.725
198	Cowpea_198	PI582858	1	Botswana	SouthAfrica	Vigna unguiculata subsp. unguiculata	0.027	0.05	0.924
199	Cowpea_199	PI582867	1	Botswana	SouthAfrica	Vigna unguiculata subsp. unguiculata	0.023	0.05	0.927
200	Cowpea_200	PI582878	1	Botswana	SouthAfrica	Vigna unguiculata subsp. unguiculata	0.038	0.048	0.914
202	Cowpea_202	PI582880	1	Botswana	SouthAfrica	Vigna unguiculata subsp. unguiculata	0.325	0.163	0.512
203	Cowpea_203	PI582881	1	Botswana	SouthAfrica	Vigna unguiculata subsp. unguiculata	0.964	0.017	0.02
206	Cowpea_206	PI582913	1	Senegal	WestAfrica	Vigna unguiculata subsp. unguiculata	0.972	0.018	0.01
207	Cowpea_207	PI582922	1	Burkina Faso	WestAfrica	Vigna unguiculata subsp. unguiculata	0.856	0.057	0.087
209	Cowpea_209	PI582924	1	Senegal	WestAfrica	Vigna unguiculata subsp. unguiculata	0.303	0.03	0.666
210	Cowpea_210	PI582931	1	Malawi	SouthAfrica	Unknown	0.657	0.031	0.312
211	Cowpea_211	PI582942	1	Puerto Rico	LatinAmerica	Vigna unguiculata subsp. unguiculata	0.281	0.022	0.697
212	Cowpea_212	PI582943	1	Puerto Rico	LatinAmerica	Vigna unguiculata subsp. unguiculata	0.959	0.017	0.024
213	Cowpea_213	PI582949	1	Mexico	LatinAmerica	Vigna unguiculata subsp. unguiculata	0.972	0.016	0.011
214	Cowpea_214	PI582951	1	Cameroon	CentralAfrica	Vigna unguiculata subsp. unguiculata	0.409	0.455	0.136
215	Cowpea_215	PI582952	1	Nigeria	WestAfrica	Vigna unguiculata subsp. unguiculata	0.826	0.055	0.119
216	Cowpea_216	PI582959	1	Nigeria	WestAfrica	Vigna unguiculata subsp. unguiculata	0.014	0.059	0.927
217	Cowpea_217	PI582965	1	Nigeria	WestAfrica	Vigna unguiculata subsp. unguiculata	0.011	0.026	0.963
218	Cowpea_218	PI582970	1	Nigeria	WestAfrica	Vigna unguiculata subsp. unguiculata	0.245	0.267	0.488
219	Cowpea_219	PI582984	1	Kenya	EastAfrica	Vigna unguiculata subsp. unguiculata	0.038	0.05	0.912
220	Cowpea_220	PI583051	1	Botswana	SouthAfrica	Vigna unguiculata subsp. unguiculata	0.97	0.017	0.013
221	Cowpea_221	PI583068	1	Botswana	SouthAfrica	Vigna unguiculata subsp. unguiculata	0.975	0.015	0.01
223	Cowpea_223	PI583100	1	Cameroon	CentralAfrica	Vigna unguiculata subsp. unguiculata	0.976	0.014	0.01
224	Cowpea_224	PI583102	1	Cameroon	CentralAfrica	Vigna unguiculata subsp. unguiculata	0.618	0.103	0.279
225	Cowpea_225	PI583104	1	Cameroon	CentralAfrica	Vigna unguiculata subsp. unguiculata	0.965	0.018	0.016
226	Cowpea_226	PI583106	1	Cameroon	CentralAfrica	Vigna unguiculata subsp. unguiculata	0.939	0.022	0.039
227	Cowpea_227	PI583108	1	Cameroon	CentralAfrica	Vigna unguiculata subsp. unguiculata	0.969	0.02	0.011
228	Cowpea_228	PI583110	1	Cameroon	CentralAfrica	Vigna unguiculata subsp. unguiculata	0.972	0.016	0.012
229	Cowpea_229	PI583112	1	Cameroon	CentralAfrica	Vigna unguiculata subsp. unguiculata	0.963	0.021	0.016
230	Cowpea_230	PI583154	1	Cameroon	CentralAfrica	Vigna unguiculata subsp. unguiculata	0.554	0.148	0.298
231	Cowpea_231	PI583160	1	Cameroon	CentralAfrica	Vigna unguiculata subsp. unguiculata	0.281	0.269	0.45
232	Cowpea_232	PI583164	1	Cameroon	CentralAfrica	Vigna unguiculata subsp. unguiculata	0.96	0.019	0.021
233	Cowpea_233	PI583167	1	Cameroon	CentralAfrica	Vigna unguiculata subsp. unguiculata	0.966	0.017	0.017
234	Cowpea_234	PI583170	1	Cameroon	CentralAfrica	Vigna unguiculata subsp. unguiculata	0.958	0.023	0.018
235	Cowpea_235	PI583174	1	Cameroon	CentralAfrica	Unknown	0.393	0.04	0.567
236	Cowpea_236	PI583182	1	Portugal	Europe	Vigna unguiculata subsp. unguiculata	0.928	0.04	0.032
237	Cowpea_237	PI583190	1	Senegal	WestAfrica	Vigna unguiculata subsp. unguiculata	0.016	0.019	0.964
238	Cowpea_238	PI583195	1	Senegal	WestAfrica	Vigna unguiculata subsp. unguiculata	0.074	0.597	0.329
239	Cowpea_239	PI583198	1	Senegal	WestAfrica	Vigna unguiculata subsp. unguiculata	0.1	0.822	0.077
240	Cowpea_240	PI583205	1	Senegal	WestAfrica	Vigna unguiculata subsp. unguiculata	0.616	0.031	0.353
241	Cowpea_241	PI583207	1	Senegal	WestAfrica	Vigna unguiculata subsp. unguiculata	0.888	0.065	0.047
242	Cowpea_242	PI583209	1	Nigeria	WestAfrica	Vigna unguiculata subsp. unguiculata	0.357	0.112	0.531
243	Cowpea_243	PI583219	1	Senegal	WestAfrica	Vigna unguiculata subsp. unguiculata	0.024	0.066	0.909
244	Cowpea_244	PI583222	1	Senegal	WestAfrica	Vigna unguiculata subsp. unguiculata	0.023	0.089	0.888
245	Cowpea_245	PI583224	1	Senegal	WestAfrica	Vigna unguiculata subsp. unguiculata	0.079	0.018	0.903
246	Cowpea_246	PI583225	1	Senegal	WestAfrica	Vigna unguiculata subsp. unguiculata	0.023	0.015	0.962
247	Cowpea_247	PI583226	1	Senegal	WestAfrica	Vigna unguiculata subsp. unguiculata	0.022	0.031	0.947
248	Cowpea_248	PI583228	1	Senegal	WestAfrica	Unknown	0.057	0.108	0.835
249	Cowpea_249	PI583229	1	Senegal	WestAfrica	Vigna unguiculata subsp. unguiculata	0.956	0.03	0.014
250	Cowpea_250	PI583230	1	Senegal	WestAfrica	Unknown	0.047	0.15	0.803
251	Cowpea_251	PI583232	1	Senegal	WestAfrica	Vigna unguiculata subsp. unguiculata	0.015	0.043	0.942
252	Cowpea_252	PI583234	1	Senegal	WestAfrica	Vigna unguiculata subsp. unguiculata	0.261	0.135	0.603
253	Cowpea_253	PI583235	1	Senegal	WestAfrica	Vigna unguiculata subsp. unguiculata	0.945	0.027	0.028
254	Cowpea_254	PI583236	1	Senegal	WestAfrica	Vigna unguiculata subsp. unguiculata	0.242	0.084	0.673
255	Cowpea_255	PI583238	1	Senegal	WestAfrica	Vigna unguiculata subsp. unguiculata	0.973	0.02	0.008
256	Cowpea_256	PI583240	1	Senegal	WestAfrica	Vigna unguiculata subsp. unguiculata	0.925	0.028	0.047
257	Cowpea_257	PI583242	1	Senegal	WestAfrica	Vigna unguiculata subsp. unguiculata	0.55	0.032	0.418
258	Cowpea_258	PI583244	1	Senegal	WestAfrica	Vigna unguiculata subsp. unguiculata	0.973	0.019	0.008
259	Cowpea_259	PI583245	1	Senegal	WestAfrica	Vigna unguiculata subsp. unguiculata	0.809	0.105	0.087
260	Cowpea_260	PI583246	1	Senegal	WestAfrica	Vigna unguiculata subsp. unguiculata	0.144	0.024	0.832
261	Cowpea_261	PI583248	1	Senegal	WestAfrica	Vigna unguiculata subsp. unguiculata	0.014	0.02	0.965
262	Cowpea_262	PI583250	1	Senegal	WestAfrica	Vigna unguiculata subsp. unguiculata	0.855	0.052	0.093
264	Cowpea_264	PI583254	1	Senegal	WestAfrica	Vigna unguiculata subsp. unguiculata	0.049	0.896	0.055
265	Cowpea_265	PI583258	1	Senegal	WestAfrica	Vigna unguiculata subsp. unguiculata	0.97	0.021	0.01
266	Cowpea_266	PI583259	1	Burkina Faso	WestAfrica	Vigna unguiculata subsp. unguiculata	0.072	0.374	0.554
267	Cowpea_267	PI583261	1	Sudan	EastAfrica	Vigna unguiculata subsp. unguiculata	0.014	0.019	0.967
269	Cowpea_269	PI583263	1	Nigeria	WestAfrica	Vigna unguiculata subsp. unguiculata	0.11	0.102	0.788
270	Cowpea_270	PI583487	1	Senegal	WestAfrica	Vigna unguiculata subsp. unguiculata	0.207	0.036	0.756
271	Cowpea_271	PI583502	1	Nigeria	WestAfrica	Vigna unguiculata subsp. unguiculata	0.011	0.023	0.967
272	Cowpea_272	PI583513	1	Nigeria	WestAfrica	Vigna unguiculata subsp. unguiculata	0.027	0.015	0.957
273	Cowpea_273	PI583550	1	Mali	WestAfrica	Vigna unguiculata subsp. unguiculata	0.974	0.018	0.008
275	Cowpea_275	PI583551	1	Botswana	SouthAfrica	Vigna unguiculata subsp. unguiculata	0.982	0.01	0.007
276	Cowpea_276	PI593117	1	United States	NorthAmerica	Vigna unguiculata	0.977	0.015	0.008
277	Cowpea_277	PI599213	1	Italy	Europe	Vigna unguiculata subsp. unguiculata	0.698	0.289	0.013
278	Cowpea_278	PI610520	1	Italy	Europe	Vigna unguiculata subsp. unguiculata	0.975	0.017	0.007
279	Cowpea_279	PI610533	1	Italy	Europe	Vigna unguiculata subsp. unguiculata	0.392	0.58	0.028
280	Cowpea_280	PI610604	1	Italy	Europe	Vigna unguiculata subsp. unguiculata	0.976	0.017	0.008
281	Cowpea_281	PI610620	1	Italy	Europe	Unknown	0.957	0.031	0.011
282	Cowpea_282	PI610621	1	Spain	Europe	Vigna unguiculata subsp. unguiculata	0.974	0.017	0.008
283	Cowpea_283	PI339592	1	South Africa	SouthAfrica	Vigna unguiculata subsp. unguiculata	0.969	0.018	0.013
284	Cowpea_284	PI448427	1	Niger	WestAfrica	Vigna unguiculata subsp. unguiculata	0.972	0.019	0.009
285	Cowpea_285	PI448499	1	Niger	WestAfrica	Vigna unguiculata subsp. unguiculata	0.973	0.019	0.007
286	Cowpea_286	PI448558	1	Niger	WestAfrica	Vigna unguiculata subsp. unguiculata	0.466	0.133	0.401
288	Cowpea_288	PI448702	1	Niger	WestAfrica	Vigna unguiculata subsp. unguiculata	0.984	0.009	0.007
289	Cowpea_289	PI487518	1	Indonesia	EastAsia	Vigna unguiculata	0.983	0.011	0.005
290	Cowpea_290	PI448806	1	Niger	WestAfrica	Vigna unguiculata subsp. unguiculata	0.973	0.021	0.006
291	Cowpea_291	PI449161	1	Niger	WestAfrica	Vigna unguiculata subsp. unguiculata	0.42	0.329	0.252
292	Cowpea_292	PI449218	1	Niger	WestAfrica	Vigna unguiculata subsp. unguiculata	0.971	0.014	0.015
293	Cowpea_293	PI582469	1	Philippines	EastAsia	Vigna unguiculata subsp. unguiculata	0.35	0.127	0.523
294	Cowpea_294	PI582531	1	Ghana	WestAfrica	Vigna unguiculata subsp. unguiculata	0.969	0.015	0.016
295	Cowpea_295	PI582853	1	Botswana	SouthAfrica	Unknown	0.958	0.022	0.019
297	Cowpea_297	PI583098	1	Cameroon	CentralAfrica	Vigna unguiculata subsp. unguiculata	0.092	0.598	0.31
298	Cowpea_298	PI583156	1	Cameroon	CentralAfrica	Vigna unguiculata subsp. unguiculata	0.043	0.936	0.021
300	Cowpea_300	PI406365	5	Tanzania	EastAfrica	Vigna unguiculata subsp. pubescens	0.013	0.965	0.022
302	Cowpea_302	PI490770	4	China	EastAsia	Unknown	0.041	0.89	0.069
303	Cowpea_303	PI487523	4	Suriname	LatinAmerica	Vigna unguiculata subsp. sesquipedalis	0.033	0.924	0.043
305	Cowpea_305	PI468104	4	Taiwan	EastAsia	Vigna unguiculata subsp. sesquipedalis	0.018	0.97	0.012
306	Cowpea_306	PI419005	4	China	EastAsia	Vigna unguiculata subsp. sesquipedalis	0.462	0.486	0.053
308	Cowpea_308	PI205139	2	India	WestAsia	Unknown	0.737	0.248	0.015
311	Cowpea_311	PI180014	2	India	WestAsia	Unknown	0.666	0.066	0.268
312	Cowpea_C1	PI291384	2	China	EastAsia	Vigna unguiculata subsp. cylindrica	0.056	0.886	0.057
313	Cowpea_C10	PI180355	2	India	WestAsia	Vigna unguiculata subsp. cylindrica	0.021	0.952	0.027
315	Cowpea_C12	PI201498	2	Mexico	LatinAmerica	Vigna unguiculata subsp. cylindrica	0.009	0.014	0.976
316	Cowpea_C13	PI167284	2	Turkey	MiddleEast	Vigna unguiculata subsp. cylindrica	0.1	0.866	0.034
317	Cowpea_C2	PI189416	2	Guatemala	LatinAmerica	Vigna unguiculata subsp. cylindrica	0.946	0.025	0.029
318	Cowpea_C3	PI304164	2	Honduras	LatinAmerica	Vigna unguiculata subsp. cylindrica	0.766	0.194	0.041
319	Cowpea_C4	PI205140	2	India	WestAsia	Vigna unguiculata subsp. cylindrica	0.918	0.069	0.014
321	Cowpea_C6	PI255755	2	Nigeria	WestAfrica	Vigna unguiculata subsp. cylindrica	0.788	0.193	0.019
322	Cowpea_C7	PI250238	2	Pakistan	WestAsia	Vigna unguiculata subsp. cylindrica	0.942	0.045	0.013
323	Cowpea_C8	PI270065	2	Pakistan	WestAsia	Vigna unguiculata subsp. cylindrica	0.013	0.018	0.969
324	Cowpea_C9	PI180494	2	India	WestAsia	Vigna unguiculata subsp. cylindrica	0.012	0.017	0.971
325	Cowpea_R1	UCR2563	3	RIVERSIDE	RIVERSIDE	Vigna unguiculata subsp. unguiculata	0.973	0.016	0.011
326	Cowpea_R11	IT97K-461-4	3	RIVERSIDE	RIVERSIDE	Vigna unguiculata subsp. unguiculata	0.035	0.016	0.949
327	Cowpea_R12	CB46	3	RIVERSIDE	RIVERSIDE	Vigna unguiculata subsp. unguiculata	0.977	0.016	0.008
328	Cowpea_R13	IT982E-18	3	RIVERSIDE	RIVERSIDE	Vigna unguiculata subsp. unguiculata	0.973	0.015	0.012
329	Cowpea_R14	IT97K-499-35	3	RIVERSIDE	RIVERSIDE	Vigna unguiculata subsp. unguiculata	0.02	0.954	0.026
330	Cowpea_R15	CB27	3	RIVERSIDE	RIVERSIDE	Vignaunguiculata subsp. unguiculata	0.145	0.041	0.815
331	Cowpea_R16	IT84S-2049	3	RIVERSIDE	RIVERSIDE	Vigna unguiculata subsp. unguiculata	0.977	0.015	0.008
332	Cowpea_R17	IT93K503-1	3	RIVERSIDE	RIVERSIDE	Vigna unguiculata subsp. unguiculata	0.066	0.256	0.678
333	Cowpea_R18	UCR41	3	RIVERSIDE	RIVERSIDE	Vigna unguiculata subsp. unguiculata	0.077	0.105	0.817
334	Cowpea_R2	DANIia	3	RIVERSIDE	RIVERSIDE	Vigna unguiculata subsp. unguiculata	0.719	0.021	0.26
335	Cowpea_R3	UCR-1115	3	RIVERSIDE	RIVERSIDE	Vigna unguiculata subsp. unguiculata	0.042	0.144	0.813
336	Cowpea_R4	1393-2-1	3	RIVERSIDE	RIVERSIDE	Vigna unguiculata subsp. unguiculata	0.683	0.078	0.239
337	Cowpea_R5	TVu7778	3	RIVERSIDE	RIVERSIDE	Vigna unguiculata subsp. unguiculata	0.959	0.032	0.009
338	Cowpea_R6	PI418979	3	RIVERSIDE	RIVERSIDE	Vigna unguiculata subsp. unguiculata	0.263	0.709	0.028
339	Cowpea_R7	UCR707	3	RIVERSIDE	RIVERSIDE	Vigna unguiculata subsp. unguiculata	0.486	0.142	0.373
340	Cowpea_R8	524B	3	RIVERSIDE	RIVERSIDE	Vigna unguiculata subsp. unguiculata	0.01	0.017	0.973
341	Cowpea_R9	UCR5301	3	RIVERSIDE	RIVERSIDE	Vigna unguiculata subsp. unguiculata	0.94	0.038	0.022
342	Cowpea_S1	M088	3	DAVIS	DAVIS	Vigna unguiculata subsp. unguiculata	0.438	0.1	0.462
343	Cowpea_S10	TG102	3	DAVIS	DAVIS	Vigna unguiculata subsp. unguiculata	0.483	0.1	0.416
344	Cowpea_S11	TG184	3	DAVIS	DAVIS	Vigna unguiculata subsp. unguiculata	0.976	0.017	0.007
345	Cowpea_S12	TG364	3	DAVIS	DAVIS	Vigna unguiculata subsp. unguiculata	0.976	0.015	0.009
346	Cowpea_S13	TG137	3	DAVIS	DAVIS	Vigna unguiculata subsp. unguiculata	0.04	0.118	0.842
347	Cowpea_S14	TG240	3	DAVIS	DAVIS	Vigna unguiculata subsp. unguiculata	0.013	0.95	0.037
348	Cowpea_S15	TG324	3	DAVIS	DAVIS	Vigna unguiculata subsp. unguiculata	0.044	0.022	0.934
349	Cowpea_S16	TG274	3	DAVIS	DAVIS	Vigna unguiculata subsp. unguiculata	0.816	0.156	0.029
350	Cowpea_S17	G15	3	DAVIS	DAVIS	Vigna unguiculata subsp. unguiculata	0.962	0.016	0.021
351	Cowpea_S18	TG296	3	DAVIS	DAVIS	Vigna unguiculata subsp. unguiculata	0.96	0.016	0.023
352	Cowpea_S19	CG065	3	DAVIS	DAVIS	Vigna unguiculata subsp. unguiculata	0.976	0.012	0.012
353	Cowpea_S2	M041	3	DAVIS	DAVIS	Vigna unguiculata subsp. unguiculata	0.016	0.969	0.015
354	Cowpea_S20	CG001	3	DAVIS	DAVIS	Vignaunguiculata subsp. unguiculata	0.972	0.018	0.011
355	Cowpea_S21	TG238	3	DAVIS	DAVIS	Vigna unguiculata subsp. unguiculata	0.02	0.029	0.951
356	Cowpea_S22	F07	3	DAVIS	DAVIS	Vigna unguiculata subsp. unguiculata	0.728	0.175	0.096
357	Cowpea_S23	CG021	3	DAVIS	DAVIS	Vigna unguiculata subsp. unguiculata	0.968	0.021	0.012
358	Cowpea_S24	M121	3	DAVIS	DAVIS	Vigna unguiculata subsp. unguiculata	0.011	0.017	0.972
359	Cowpea_S25	TG198	3	DAVIS	DAVIS	Vigna unguiculata subsp. unguiculata	0.966	0.023	0.012
360	Cowpea_S27	TG209	3	DAVIS	DAVIS	Vigna unguiculata subsp. unguiculata	0.202	0.614	0.184
361	Cowpea_S29	TG208	3	DAVIS	DAVIS	Vigna unguiculata subsp. unguiculata	0.981	0.012	0.007
362	Cowpea_S3	M042	3	DAVIS	DAVIS	Vigna unguiculata subsp. unguiculata	0.021	0.028	0.952
363	Cowpea_S31	TG212	3	DAVIS	DAVIS	Vigna unguiculata subsp. unguiculata	0.015	0.969	0.016
364	Cowpea_S32	TG084	3	DAVIS	DAVIS	Vigna unguiculata subsp. unguiculata	0.012	0.018	0.971
365	Cowpea_S33	TG150	3	DAVIS	DAVIS	Vigna unguiculata subsp. unguiculata	0.195	0.015	0.79
366	Cowpea_S4	M059	3	DAVIS	DAVIS	Vigna unguiculata subsp. unguiculata	0.979	0.013	0.008
367	Cowpea_S5	M015	3	DAVIS	DAVIS	Vigna unguiculata subsp. unguiculata	0.01	0.019	0.972
368	Cowpea_S6	M025	3	DAVIS	DAVIS	Vigna unguiculata subsp. unguiculata	0.364	0.024	0.611
369	Cowpea_S7	M101	3	DAVIS	DAVIS	Vigna unguiculata subsp. unguiculata	0.366	0.025	0.609
370	Cowpea_S8	TG229	3	DAVIS	DAVIS	Vigna unguiculata subsp. unguiculata	0.017	0.075	0.907
371	Cowpea_S9	TG252	3	DAVIS	DAVIS	Vigna unguiculata subsp. unguiculata	0.025	0.957	0.018
372	Cowpea_Y1	PI146618	4	Brazil	LatinAmerica	Vigna unguiculata subsp. sesquipedalis	0.031	0.159	0.81
373	Cowpea_Y10	PI419002	4	China	EastAsia	Vigna unguiculata subsp. sesquipedalis	0.033	0.946	0.02
374	Cowpea_Y11	PI419165	4	China	EastAsia	Vigna unguiculata subsp. sesquipedalis	0.016	0.969	0.015
375	Cowpea_Y12	PI430687	4	China	EastAsia	Vigna unguiculata subsp. sesquipedalis	0.013	0.972	0.015
376	Cowpea_Y13	PI478396	4	China	EastAsia	Vigna unguiculata subsp. sesquipedalis	0.016	0.971	0.013
377	Cowpea_Y14	PI487486	4	Philippines	EastAsia	Vigna unguiculata subsp. sesquipedalis	0.471	0.511	0.019
378	Cowpea_Y15	PI487502	4	Philippines	EastAsia	Vigna unguiculata subsp. sesquipedalis	0.02	0.894	0.086
379	Cowpea_Y16	PI487507	4	Philippines	EastAsia	Vigna unguiculata subsp. sesquipedalis	0.015	0.961	0.024
380	Cowpea_Y17	PI487516	4	Philippines	EastAsia	Vigna unguiculata subsp. sesquipedalis	0.013	0.972	0.015
381	Cowpea_Y18	PI487519	4	Taiwan	EastAsia	Vigna unguiculata subsp. sesquipedalis	0.013	0.973	0.014
382	Cowpea_Y19	PI487527	4	United States	NorthAmerica	Vigna unguiculata subsp. sesquipedalis	0.034	0.95	0.016
383	Cowpea_Y2	PI147071	4	Brazil	LatinAmerica	Vigna unguiculata subsp. sesquipedalis	0.02	0.965	0.015
384	Cowpea_Y20	PI487532	4	Indonesia	EastAsia	Vigna unguiculata subsp. sesquipedalis	0.013	0.948	0.038
385	Cowpea_Y21	PI487534	4	Taiwan	EastAsia	Vigna unguiculata subsp. sesquipedalis	0.02	0.965	0.015
386	Cowpea_Y22	PI487539	4	Philippines	EastAsia	Vigna unguiculata subsp. sesquipedalis	0.043	0.941	0.015
387	Cowpea_Y23	PI487549	4	Indonesia	EastAsia	Vigna unguiculata subsp. sesquipedalis	0.028	0.952	0.02
388	Cowpea_Y24	PI487550	4	Taiwan	EastAsia	Vigna unguiculata subsp. sesquipedalis	0.023	0.961	0.015
390	Cowpea_Y26	PI578902	4	China	EastAsia	Vigna unguiculata subsp. sesquipedalis	0.016	0.959	0.025
391	Cowpea_Y3	PI196301	4	Nicaragua	LatinAmerica	Vigna unguiculata subsp. sesquipedalis	0.018	0.952	0.03
392	Cowpea_Y4	PI215659	4	India	WestAsia	Vigna unguiculata subsp. sesquipedalis	0.019	0.947	0.034
393	Cowpea_Y5	PI271258	4	India	WestAsia	Vigna unguiculata subsp. sesquipedalis	0.014	0.96	0.027
394	Cowpea_Y6	PI353045	4	India	WestAsia	Vigna unguiculata subsp. sesquipedalis	0.012	0.969	0.02
395	Cowpea_Y7	PI353074	4	India	WestAsia	Vigna unguiculata subsp. sesquipedalis	0.293	0.025	0.682
396	Cowpea_Y8	PI406985	4	Nicaragua	LatinAmerica	Vigna unguiculata subsp. sesquipedalis	0.887	0.068	0.045

## Sheet: Supplemental Table S2
SNP_ID	Linkage Group	Position (cM)	Allele X	Allele Y	Sequence	Status
1004_587	5	20.7	A	G	AATGTGTGGTTTTAATAATTTGGCAAAGACATGTTTGTGTGTCTTAGTAAGTAATATTTC[A/G]TCTTTTCTGGTATATTTGGGGAACTTTGYAAGTTTTGTTTTTGKGGTATGTTGGAAGGGT	Non-polymorphic
10378_737	3	34.9	A	G	GTTGGTCAAAACCTTAAYAGAGAAAGAGTTTTCATTCATTGGGGATTCTGGGTTGAGCTT[A/G]ATCAGAGTAAAACTTGAACCCAATGCTATCAAGGCTCCATCGTACCCAGTGAGTGCTACA	Non-polymorphic
10466_465	7	20	A	T	TTCCTGGATGCATGAGGCTGTGCAGCAGGTTTCTTTTCCCCTTGCGGTTTTGATGCTATA[A/T]TTGTATTAACTCCACTAGTTTTGTCAGCACTGTTAGATGAGGAGGGCACTGCATTCTCAG	Polymorphic
10603_538	5	12.6	A	G	TGATGACAAGGCTGGCAAGGAGGTTGTGGAGAATGTGTTCCGGGCAGCTCAAGCTGTTGA[A/G]GAGTTTGGTGGGATTCTAGTCAGCTTGAAACTGGAAATTGATGACAGTATTGGAGTGAGT	Polymorphic
10650_1563	3	80.2	A	C	GGGTTTGGCAAACAAGTCCATTGATCCTTTGGAAGATCCCTCACAATTCTGTGCTGCCAC[A/C]TTAAGCAGGCTGTCAACCATTGGATATGATGTCTGTGATCTCTGTGGAGCCAAATTTTCG	Non-polymorphic
10738_1400	6	60.2	A	G	ATGAGGACGAAGGTATAAATAGTAGATGTTACTTTTKCCGCCATTTTTGTTGATGATTGT[A/G]TTCAAAGTGACATACATTATTGAATGAAAAATATAGAAATTCTTTTCAAAAAAAAAAAAA	Polymorphic
10762_866	8	63.9	C	G	CTTGGTGGGTTGGATCCTAATTTAGCAGATCTTGCTGTGTTTGGTGTTCTGAGACCCATC[C/G]GCCATCTCCAGTCAGGTAGAGATATGGTAGAGCACACCAGGATTGGGAAATGGTTTTCTG	Polymorphic
10974_245	6	0	A	G	TACTCCTCCTTCACCGGTGGTTTTTCCGCCGATGGTGACGTCGCCGTCGATCACTCCGCC[A/G]CCGCTTCGCCGGAGATCTACGGCTTTACTGATCCGACTCCCGCTTACTCTCAGTCTCCCT	Non-polymorphic
1107_518	1	0	A	G	CCCAAATACAATCAATGGTTCCTTCTCTATTCACAGAGCTTCCTCAGCCAATAGCTACAA[A/G]TTTTTGTTCTGTTCAGCTAGCAGCAGCGTGTGTGGTAATGTTGGGATTGTTCTGGATAAA	Non-polymorphic
11266_52	11	23.1	A	C	CGGACGCGTGGGCTGAATCTTTCTCTCTTCTCTTCTCAAACAAAAAAAGTT[A/C]TACACTCAGAAACAATGGAGGCATTGAAGATGAAGCTTTTCTTTGTCGCCATGGCCATGT	Non-polymorphic
11303_254	8	33.5	A	G	ATGGCAAATCTATGGTTGCAGGTCCTGCAAATGTTATTTTTCTGTCGGGTATAATGGGCC[A/G]AGATGGTCAAATTCCTGGTCACAAATGCGACTGGAAATGTCAAAATGAACATGTTTGTGG	Polymorphic
11470_272	6	21.1	A	G	GGTGCATACCCTCGGTGGCTATGGGTCCTGTTTTTGAAGAAGTGGCTTCAAGCTATCCGG[A/G]GCTTCTGTTTCTCACAGTTGATGTTGATGAAGTYAAGGAAGTGGCCACCAAAATGGATGT	Polymorphic
11515_820	2	65	A	G	TGGTATGGCATTTGGTCAGGCAGCAATGCTTCTGTCGCTTGGAACAAAGGGTTATCGTGC[A/G]GTACAACCAAACTCATCTACAAAATTGTATCTCCCAAAAGTCAATAGATCAAGTGGTGCT	Polymorphic
11585_1881	7	0	T	C	GCCACTGGAGTTGTCTGAAATGGTGTAACCACCCTTTTCGACGCCTTCGATGGACGATCC[A/G]GGAAGATTGGGCAGTTTCTGCCGGGAAAGGGCAAGGATGGAGGGTCTCTTCCTGTTGAGC	Polymorphic
11615_2678	8	60.1	T	G	TGAGCGAAAGTAATAGACATTTGATTCGAAACAAAATGCAGAAAACAATAACTGACTGAA[A/C]CTGTCCTTGTCCTGCATCCTGKGCTAAACTAAAAACAGGGAAAACTGAAGAAAAAAAATT	Non-polymorphic
11683_874	11	46	A	G	CAAATGGGAGCAGGTGTTGCCGAAGTGAAGGTAGCAGCAGATGAGCAGAAAGTTGGTAAT[A/G]GAGATGATAATGGAAAGGGCAGTGTGAGCAAGAAGGAAAATGTGGGAGGATGCTGTCAAG	Polymorphic
11737_146	4	2.2	T	C	AAATCTTGCTGTCTTGACAATATCAGTCCACTCTGGCAGCTCCATCTTGCCAGATCGCTT[A/G]AGGTGAGAAGAGTACGCCTTGACGAACTCGTGGGGAGAAACGTCCTTCACAGTCCTTGCA	Polymorphic
11783_1366	11	10.9	A	C	TCAGCTGTGGCTTGGCTCAGAGACTTGTTTCTGACATAGAAAAAGTTATGAAGCTCTTGG[A/C]CTCACTTCCAAGCACTGTCTCTAACAAAACTGCTCATGTCACAGCCATCACCAATGAGAC	Polymorphic
1202_1215	4	20.2	A	G	CCACATAGTGTAATGCGCGTTTGAGATTAGCATAGTGTAAAAGGAATTTCATATGTATGA[A/G]TTATGAAGTGAATGTTTAAAATGAATTGTCCATGGTTGTGGCTTTTCTTTTCTGAACAAA	Non-polymorphic
12041_453	2	69.7	A	G	AGGGTCTGCGAGGAATGCATACCACACCAAGTACCGAGGGTACTTTGTGAGGCACGATTT[A/G]TCTTGTGCTACCCTTCGCAAAGGTGTGTTTGCAGCTGGTGCTGCCTTGACCTTGCTGTCY	Polymorphic
1257_517	2	30.3	T	G	TACASAAACAGATTTATTGCTTACAAAGGGTTTTGTTGAAACATGAAAGCAAAGCTCCAA[A/C]AATTCTGTATCTCTAATCGTCAAAAGGGTACTGCTCGTACCTGATMGTACAATCATGCAG	Polymorphic
12793_473	7	23.7	A	G	CAAAGTTCGTTGAAGACMATGGGTGAAGAGACATAGAATGGGATTCGGAAAAAGGGAAAG[A/G]GCACTTACAAGAGGAAATAGACTTGTCATCTATGATTAACCTTTTTCTGATTGATCACTT	Non-polymorphic
12933_387	4	40.5	T	G	GATCACTTCGCCGGCRACGTTCTTAGCGAGGTTCTGATCCAGCGAGTCCAGGTCAAACTG[A/C]AGATACTCCGCGGGCTTTGAGAACCCGAACGGATCGAACCCGCGGTCGCCGATCATGCTT	Polymorphic
13034_542	2	50.9	T	C	CATAAAGATTATGTACCCATCTCGAAAGTTTCAGTCTTCAGTCCTTCAAAATTGGAGTCC[A/G]TCAATCATTTCAACTAAAAAGATGATACCTTAAAAAAAGTTCTGTAACAAAGAAACGTTA	Polymorphic
13252_298	5	50.5	T	C	CTTCCTTCCATCACTCTCAACCAAGTAATCTATGTCAATCAGGGGGATCGGCACAGGATT[A/G]GGGTTCTTTATGAGCACATCAACAACCAGATCTGCCTTGTGAAGATTAATTGATGGAATG	Polymorphic
13786_529	3	45	A	T	AAGCAACTGGGTGCCCAAAAGAGAACCAAAGGAGAAAGGAGCAACAGCATTAGGATCAGC[A/T]CCAGCCTCAAACCATGCAACTCCACTCCATGCCTGCCCAATAAAGATGCCAACAACTGCA	Polymorphic
13842_975	11	20	T	G	AACAATTGCAAAACTCATCGAAACAACATCGTATATAGTGTTGTTGGTGTGTTTGCATTC[A/C]CACAAACCACTAATTAAGCAATGCGATATTGATCAAGAACTTCAGCATTTCTCTTTCCTG	Polymorphic
139_439	3	15.2	A	G	TCTGTCTCTGCTAAGTCTGCTGAAATGAAGAGTGGGGTCCCTTGGACTTCACTCATTTCA[A/G]AAAGTGCTTCTTCTCTTCTGGGAAACTCTACTGATTCTGCAAAGAAGAGYTCCATTCGAA	Polymorphic
13987_174	6	50.3	A	G	GCTGGGTCGACTCGCGTCCATTGTGGCGAAAGAACTTCTCAACGGTCAAAAGGTAGTGGT[A/G]GTGCGGTGCGAAGAGATCTGCATCTCCGGTGGCCTCGTGAGGCAGAAGATGAAGTACATG	Polymorphic
14030_764	1	50.5	A	T	CTTGCTCCCGTTAAGTACTGAGTAGGTGTATGGTAGTTAGTGTTTTGAAGTTTTGGTTTG[A/T]GGTGTATACCCAATTGAACTCCATTTCAGTTTTGCTGGTCATCTTGGACTCTAGATATGA	Non-polymorphic
14034_820	9	10.5	T	C	GAACCACTTGGAGCAGCCTTTGGTCCCTCAATATAGTTATGATTTACAGAGGAACTGTGT[A/G]GTGGAAGTCCATCTGGACCTGGAGGGTTAATCTTCTTGGGTTTAGCTTTGATTCCAAGCA	Non-polymorphic
14110_2536	4	31.9	A	C	GACAAGCAGTGCTGTGAAAACTATCATCTCATGCTTGTAGGTAGGAAAACTTATGGATGG[A/C]TGGTGATAGTTTAGTGGTTTGAATTTTAGTTTCTGCTCTGAATTACAGTGGTTTGTCTTT	Polymorphic
1438_458	9	21.6	A	C	TTCTGGTTCAGTGGATCAGTCTGATGGCTCATTCCTTGATGACACCCAAATGGGAGAAGG[A/C]TTTCTACTTACCTGTGTCTCCTATCCAACTGCAGATTGTGTAATTGAAACTCACAAGGAA	Polymorphic
1441_128	5	0	A	G	TCTTAGGCATTCACCAAGCTAAAAAAAATGGGCCAAGTTATGTTTCTTTTGAGTAGCCTC[A/G]TTGCATTATGCAGCTTCACAATCACTACCTTTGCTTTCTCACCTTCTGGATGGACCAATG	Polymorphic
14619_471	1	41.5	T	C	TATTCATGATGTAGCTTGTGGATCTTCTCATAGGCCCATTTGCAATGGAGCATCCTGTGA[A/G]CCCAATAGCCCAAATAATCTTCTATGACAAAGTAAACTAATATCTGCCAAAATAATTCCC	Polymorphic
15183_436	3	0	T	C	TCAGCCGGAGGAAGGTATGGTGCTCGTCCAACTCTTGGGGAATACCACACAAAAATATTG[A/G]CATYAATCTCAAGTGATGCAAAATCAATCCATTGTTCAATCTGGGCGTATTGAATCAAAG	Non-polymorphic
15288_527	10	46.3	T	C	TCAATTTATAAAGCTTCACATAAAAACCATAGGAAGTGTATAAACTTCACACTGGGATAA[A/G]GAACACAAAACAAGAAGCTTTGGAGAATCTATCCTCCTTTTATTCTCTTTASTAAGATGT	Polymorphic
15534_890	3	23.2	T	C	AAATGGAGAATAGCTTGATAGCACAATTATATGAGCAGATGCACGCCTCGCTGAATACCA[A/G]AGGGGGCTGGTGCTTTTGGAGGCCAAGTAAGGAGTAGTGTATCGGTTAAGGTAGTTCCTG	Polymorphic
15779_1173	1	24.1	C	G	TCTAATTCTACTCGATCTCTATTCCACAAAATTGCAGGTCGGGAAAACCTCACAGTACCA[C/G]AGCAACCTTCTCTTGGGAAACAAAGGTGGAAGGATGAGCAATCAGGGGCTCGTAGTGGTC	Polymorphic
15850_466	4	0	A	G	TGGCACATCAGCAACGTGGAGACGTGGGTCAGCTCTGCGCTCACCGACGAGAGCACGTGC[A/G]GCGACGGCTTCGCCGGAAAGGCGCTCGGCGGAAAGATCAAAGACGCCATCAGGGGCAGAA	Non-polymorphic
16011_113	10	62.4	T	C	TTCTCAGGAAAACCCAACAAAGCTTATTTCTTTCGACAGAACACAAAAGGTTTAACTGAA[A/G]GAGGGTTCCATGGTTGATTTGAGACAGAAGATGAATGGGGAGAATGAAGAGTGAAGARAG	Non-polymorphic
16020_975	5	30.4	C	G	AATGAAACCGAAAAACCCACAAACATTGCTTGATTGGTTAACCATTAACCATGAACCGTT[C/G]GATTCAATCACTTGGACTTGAAGGGAATGGCGCGGATTACSACCTGGTGGTAGAGGGCAG	Polymorphic
16043_314	5	40.4	A	G	CAACCGTTTTGGGGAATCAACTGAACAAGATGAAAGATAGTGGAGAACTTGTGTTCAGTA[A/G]GAACAACTACCTAAAAGCTGACCCAAGTGCCCCACCAAAGAGGGGCCGTGGAAGGCCACC	Polymorphic
16822_160	7	48.1	A	G	TACAGTGACACAAGTTCCCTTTTCCGACTTTAAACTCAATCTCAACCTCGCTTTAATCGT[A/G]CGCCACTGGGTTGAACTGAAACTATATCAGAATAATAAAAAAAAGGAAAGCCGGGGAGGA	Non-polymorphic
17107_475	11	21.2	A	G	AGATGCATTTATGTCTTTGGTGTACGAGATGTCTTATTTTTGTTTAGGTTCAGATGATTT[A/G]GTTTAAGATTTTGCATTGAGAAATGTTTTATTTAATCGAGACGGGATTTATYGAAAAGAG	Non-polymorphic
1932_148	8	51.3	A	G	GCCGTCACACAAGACTTTCAGAATCAAGAAGAAGTTGGCGAAGAAGATGAGGCAGAACAG[A/G]CCCATCCCCTACTGGATCCGCATGAGAACCGAYAACACCATCAGGTACAATGCTAAGCGC	Non-polymorphic
2197_345	2	60.1	A	C	ACCTTTATCTTCCTCGTCTTCAGTTTCAGTTTCTTGTACCTCATCCTCGGATGATGTCCA[A/C]CCATCAGATTGTGTAGTTCCTGTTCTGCTAGAAGAGAGCGCATTATTGAAAGCATTTCCT	Non-polymorphic
2680_1095	2	35.2	T	C	TTCAAATGCTGCCTTCTCAGCATCCTTGTGCTTGCCCCATGTTTCTTCAGCCAGTTGCTT[A/G]GCATATTCAACATCATCGGTAATCAAGACGTTGTCAAACAAAGTGCCAGATTTCACCTGC	Polymorphic
2682_1169	10	50.3	A	G	TATGAAGAAGGGTGAGGTGGCATTGTTAACTATTGCGCCTGAGTATGGTTTTGGCTCAAC[A/G]GAGTCTAAACAGGAACTTGCTTTGGTTCCTGCTAACTCTACTTTGTATTATGAGGTTGAG	Polymorphic
2728_121	2	40.1	T	C	GTAGAATCTATTATCCAATTGCAAGAGCCTGAAAGACTGGTTTGTTATTGAACAAGTGAA[A/G]AGAAAAATAGAAGGAAATGGTTGTTAATTTGTTGGTTGGTCTGGTTAGTGGAATGAATCT	Non-polymorphic
2829_305	9	0	A	T	AAACAATAAAAAGAAACAGAAGCAGAAACAGAAGGGGCAGAGAGAAAGGGCCTCCGTAAT[A/T]CGCCGAACTCCGCTTGAAAAACCCGCTTTTGTTTCGGAGAAACAAGAGGGTGGTAAGGCC	Polymorphic
289_278	8	0	T	C	CAAAGTAATTATACTACTGAAAATTGATTTCAAACAAAGTTTACCGTTTAAAAGAAAAAA[A/G]AAAACAAAGCTTAAAAAACCCTAAAGGTTCCGTTAGAAAGTGCTGCCACTTTACTCTTCC	Non-polymorphic
2941_726	10	10.4	T	C	AAGAAAGCAAAATATATGAAGAACAGCCGCTATAATATTTGCGGATGAATGAGGGTTGTG[A/G]CTAGTCAAAGTCAAGAAATTCCATTCTTTTCCTCATAGTCCCTTTCAGATCTGAGGCCTC	Non-polymorphic
311_1536	8	10.6	T	G	AAAAAAGAAAAAAYAGAAAAAATAGAGTCAATAGAGAACATTTTTAAACAGAAAATAATG[A/C]AACAGAGGAGGATCCCGTGGTAACAGCAAAGGGTAAATTTCAAGAGGCACTGAGAAGGTC	Polymorphic
313_221	3	70.9	T	C	CATGTTGTACTTCAAAGTCTGACCATGAACAACAGGCCTGAGAGGTCCAGCAGTTGGCCT[A/G]GGGAAAATTTTGACAGCCTTCTTCTGACGAGCTAATCGTCTTCTGGTCTTCCTCGCTGGT	Polymorphic
3571_469	3	20.1	T	C	CATTTTTTTTTTTTTTTTTAATCAAATGAGGGAAAGGTTGTAGGCTATACTTCCATAATC[A/G]AAAAACCATCAGATTCCAGTTTGGGAGTTTGATAGATGAATACAAACCAAAGAGAAAAAT	Polymorphic
3673_401	8	30.1	T	C	CAGCGAAATCCATGTCATGCTCCATTTTGGAATCCTCTTTTGCAATATATACATCTCCAC[A/G]GGAAAGTAGACAGTTAAAGGCCAAAACCCCAATGCACCAATCACTCCCAAAACGTCGTTG	Non-polymorphic
3701_796	6	70	T	C	ATCAGATACTTATTAATACATTTCCTCATACTAAAGTTTCAAGTGGAATTACAAAATTCT[A/G]CGCATTACATCATCTCACGCAAGCGCAGAACCTCAATTGACCAATGCAATCTATGGTATG	Non-polymorphic
3900_562	6	79.1	T	C	ATGATCATCATGCTTATGATGGGTATGCTCCTTTTCAACAAGATCGGATATATATTCAGT[A/G]CCAATTATATGGCCATCCCTGTTCAAGCGTAGTTTCCATATGTTAGTATCAAGATCCACC	Polymorphic
3939_496	3	10.2	C	G	ATTTTCCCTTTCTAAAAGAAATTATCTGTTGTTCCCTCTCCCACAACTCCACTTTCCAAA[C/G]TAGATTAGATTTACCAGTTTTATATGACGTTTGTTCTTACAAATAATAACTCCTTTCACT	Polymorphic
4131_472	7	10	A	G	TATACTTACGTAAGAAGTAACATTACACAAAGTCTGCAATTCAATTTATATTAATGTTGC[A/G]AATCATTGCAACAAGTTTTGTTTTGTATTCTGAAAGATAGATGTCATTAGAAAAGACTGG	Polymorphic
420_334	2	74.4	C	G	ATTAGATACGCCTCCTTTCTTTCCATCGCTGCCGTTGCTGCTTCGCTCGATAGCACACTT[C/G]ATGGTCAGGATACCATGGCGATCCGTTACCCCAAAATCCCTTCTCCCAAACCCTGCTCCA	Non-polymorphic
4238_636	8	40.4	A	C	GGAGGTTAGTGAAACAACAAATGCTAGAGTGGCTTGGTTCAGTATCGTATCKCTTGGCAT[A/C]TGCATCTGTGTTGCCGTGTTGCAGCTGTGGTATCTGAAGCGTTTCTTTCGGAAGAAGAAG	Polymorphic
4533_841	10	40.7	T	G	GGTAAGTTCTAGTACAGTTACTTAAGTAGAGACATGATAAAGCTGAAACCCTACAATGAA[A/C]AACTCTAGAAGGGAGAGACACCTACATTAGCTGGTGCGAAAAACCCATCTTTGATAAGCA	Polymorphic
4558_472	7	40.3	A	T	TTCAGTGCTTATGCAAACACATTCAGTAACAAAACACGATTAAACGCAGACAAAACAGTA[A/T]CAAGTTTGTAGTGAATTATAAAAATCTATATTCACAATAGTGTAGACCTGCAACTTATTT	Polymorphic
4648_194	3	92.4	C	G	AGATGGAAGCTGAAGAACTAAGGTKGAGTGAGTTGGCGCTGTTTGATGCAGGGAATCGAA[C/G]TGAAGTGTAAGAGAGACGAGTGGAAGAAGAAGAGCAAGGTAAAAGTCCCAAGGCCAAGSA	Non-polymorphic
5026_672	2	20.2	A	T	TGACTTGTCTATTTTTATTTTTCCTGAAATTCAGAATCAGTGGGATGATTTTTCACTCTT[A/T]GCAATGGAAATATGAAATTGATAATGTGGTAAATTGAAAAAAAAAAAAAAAAAAAAAAGC	Polymorphic
5074_629	1	20.6	T	C	CATGTCGGTATACAAAACCAGAKAAAGAACATACAACAGAACAACATGAACATTAAAATG[A/G]GAAACATCTTATTATTACAAAACATCACCGATTACCCCAACCCAATAATACAAGAGCAAA	Non-polymorphic
5268_412	4	10.3	A	G	GAGAGAGAGTATCTTGAATACAATGATCCTCAAACGGTATTTCGGGGAGAGGCTTGTGAT[A/G]ATCTTGGAGGAACTTTCTGTGAGCCCGAGTTTCAGAAGAATGTCTTCTAAACTTTTCATA	Polymorphic
5295_403	5	58.2	T	C	CTCGAGCAATGGGGTAAAATGCTCATCTTTTGCATGCTGCTCAAAGTAAGAGAAGTGACC[A/G]ACATGTACATCAAAATCGATAGTTTCATGATAAGGAGACTTGTTGGTGAAGCAGAACTTA	Polymorphic
5720_199	9	30.1	A	T	AAATTCCTTCTTTATAAATCTGGCAATCTCAATGGCTTCAGTGACATCAAAGACATCAAG[A/T]GCTTTGGAAGCTAAATCCATGGCATCTTGCTGCATGGTCTGAAGCATGTCAGTCTCACCA	Non-polymorphic
5793_1199	1	64.7	A	G	TCTGTCCAAGCACTAGCTCTGCATCTGGTTCAACAACTGCCCATGGTTGCTGGAACACAT[A/G]TGGATATGTTACACAACATCTTGGATAGCGGCACATAATCTCAGCTGCAGTTACTGGTCT	Non-polymorphic
593_329	2	10.2	T	C	GGTCAGGAGCGAGATCTCGTCGACCTTGGGTCTGAACACAGAGATCTGATAATTTGAATT[A/G]GAGAGCGAGAGTCTCGTATCACACGGTGACAGCTGAACGCTGCTGTTGTTGTTGAAGAAG	Non-polymorphic
5976_109	9	45.1	T	C	GTAGGATAACCCACTGGTGGTGGTGGAGCTGTTAGGTTGCTCTGATCCACAGGGTATGCA[A/G]TCACAGGAGTTTGTTGTTGGTTACTCATGGTTAGAATTCAGATGAAGTTGGTCTTAATTT	Non-polymorphic
5993_278	10	22.9	T	C	GGTCTGAAGCAGAAAAGATTTTCGGGAMACTGAAAAGTGGTTGAGGGAAGGTGAGAACAA[A/G]GTGGTGCTGGTGCTGGTTACACGTGGAGGCAGATAAGGCAAAGCAGAACAGCGGGTAACG	Polymorphic
673_473	6	55	A	T	GAATAAGACCTTATGTAGTTTTATCGTAGATGAGTCATATATGTATTGCAAGTGTTATAC[A/T]GTGTTTGTGTTCTCAGTTCTTGAATGCATCTTATCCAAAAGATTATATATGCTTTTAATT	Polymorphic
6796_936	1	30.3	T	C	AAATGTAATCTAAGTTGATGAGGCAGCTTTGGAAGATGGATTGAAAGGAACCTGCTCAGC[A/G]CATGTAAGTAATTCATGGGGTCCGGCCTCTTCTCTACCAACTCCAAGAARATCAAGATAG	Polymorphic
699_429	3	30.5	T	C	TCCTTCAAAGTCAAAAGATAGGTCCTAGCATCTGGAATATCCTGCGTTTCAGTTTCAATG[A/G]TGGCTAGGATATCCTGGGACTCTGACAACAAGTTTGCCTTCTCTCTAACTGTTTTCATGA	Polymorphic
7034_542	6	9.1	T	G	TCCAGGCAGCTAGCTATATATTCATTAGGCCAAGCTCCACTACACTTCCATTTCTCCAAG[A/C]TTTTCTCTGCAAAATTACCTTGATCTTCCAGTTGATACAAATTGAAGGTTACACGTCACT	Polymorphic
7087_1100	3	51.1	T	C	AATGAAAGGATGGAATGGATAATGGAACAACCCTCTTAAAATGATGATGAAGCTGCTTCT[A/G]TGTGGCTTCCTCTGGTGTGACGGTGTCGTTTTCCATGGTGCCGACCGCTTCCAAAAGTCA	Polymorphic
7157_702	5	45.3	T	C	ATTTCCCAAACGAGTGGCAAATTCATGTCCAGTGGCATCCTGAACGTGAATTGTCTCAAA[A/G]CTACCCTTATGCTTCTCCCTGTTCTTAATAACTCCAACACGCCCCCTGTTTCTTCCTCCA	Polymorphic
7184_257	11	0	A	G	ACCGGTTGGGGTGGCAAGAAAGGAGGACATTCCGTACATAAGGTGTCAGGTATGTGAGAA[A/G]CTCGCTAAGGAATTGCATCACCAGGTTCATAACAAGCAAGCTCAGATCGCTCCCAAAAAG	Polymorphic
7248_578	8	20.5	T	C	TAATCCATTAACAATTGAGAAGTAGTGCATTTTAACTGGTGGCACAATCTTGTAGATGAG[A/G]GTGACTTTCATTTATGTACCTGTGCCATAATGGCTTATACCTGCCTATAGCTAACTTCAG	Polymorphic
7281_555	4	45.7	T	C	TCTKTCCTCAGGGGAGAGAGWTCTCGAATAATCCCTTCGTTTAGGAGGGGAATAATAGTC[A/G]CGACTCCGAGAACGAGATCTATGGCGTGGTGGTGGAGATCGRGAATAGCGGGGTGAACGA	Polymorphic
7383_1042	6	31	A	C	AGAGGTTCGCCAATCGCTCAGAATGATGATTCTTCTTTCTTCTCGGGTYTTGGTTCTCAG[A/C]TTCAATCTGGATTAAGGTTTTACTAGTGGTTTTAGTTGTTTCTTATTTTCTTTTGGTAAG	Polymorphic
7392_569	11	40.7	A	G	AGGAAGGGATGATTCCAGAGGAAGATGGAATGATAGGTCAAGGTGGTGATTAGGATTTTG[A/G]TTATCCTCTGACCATTTACATATATATACAAATATATGTTAATGTTGTTTTGATCCACTW	Polymorphic
7436_791	3	60.1	A	C	TCCGAAGGGCATCACAACGTACGGGGCTCACAAGTGCAATGTGGTTYTGGTTGGTGCACC[A/C]GGTGGCCTAAAAGCCTCAAATCTCCATGGTGGTGTCACCGGTGCTGTTCTGAGGCCAGAG	Polymorphic
7627_617	1	59.9	A	T	GATGGCATCTTTGATGGCAAATAACACAGAAGATGCTAGGAAAAATGGAGGCTCACCAAC[A/T]GCTTTCGAAGAATGGATGGCCTTAACATTTGGATGACCCTTCAGAAGTGAGACGTTAAAT	Polymorphic
7953_664	9	14.2	T	C	TTTTTTTTTTTCACATCAAACACTTCTATTGCATCAATTCAATATTTCAATACATAAGAG[A/G]CTGTGCACAATCCCATTTTTTTCAATTTAAACTAAAACTAAAACCCTRCCGATTCAAATC	Polymorphic
8044_1006	2	0	C	G	TCGGCTCTGGTTTGATAATGAACTTCAAATTTAGAAAATCCCTTATGTTTCTAAGAGTTT[C/G]AACCCCGTACTGGGAAAGTTTTCCAACGCGAACCTTTGAAACATCTTGAGGGCACAGTGC	Polymorphic
8118_1675	3	27.3	A	T	TGATACGCATTGCTTATACATACATTCAACACATTTTTTTAACATGGCAATGATGAGCAT[A/T]CAGAGACCATTATTCTTTCACCTTGCTTTACGAAGCAAAGCAATGGACAAAAAAGAAACA	Polymorphic
8119_299	5	55	T	C	CCATAAGCTACACACCTTTGGAAAGAAGGAAATGCCCTTAAGGAGATAAAGTGAAGGGAT[A/G]ATGGAGTAATATAGTACTGACAAGGAAGTGAATGCAAATGTGTTATAATGCAAATATCCC	Polymorphic
8276_369	11	31.5	A	G	TTATTATTGTGTTTKTATACAGTTGTAAGGCACTTCTTTTGCTTTCTGTAATTGAACATC[A/G]CAAGAATGCATTTTGGTTGTGACGGAAATTTAATAATAAATAAAAAAGAATGCTTTCTCT	Polymorphic
8408_1086	6	42	A	C	GTTGTTGGTTCAGTGATGCGATACAATAACTGTGGGGTAGCAGTAACGGCTGAAACTGAG[A/C]AGAGGAGGATAGTCAGGAATCCATCTGTTTCAGCTCAGTTCGCAGCGTCAAACTGTTCAT	Polymorphic
8645_1960	3	40	A	G	AATGGTGGATCATGAGGATGGCCCTCTTGTGCCTGAGAAGATTTTGGTTGCTGTGAAACA[A/G]TATTGGGTTGCCACCACCAAAAAAACCTCATCTAATGACGAATAAAACTGCCACTGTTCT	Polymorphic
8677_1492	9	5.2	T	C	ATTGCTTTCCTATTTTCTCTCCTTTTTCTTTGCAAGGAAAATGTTTTGTTTATACAACAG[A/G]AGTTGCAAGGCTTCCTTCAAAAGAAACAAATAAAGGAGGGAACAATAAGATATGAATGAT	Polymorphic
894_153	10	0	A	G	TCCAATACAGAATCATTATCCAAAATTTCTTTTGATTTCTCGCAAAATCAGATTCAGATC[A/G]ACAATTTTTTCACCACACGTGATTCTTGCAAGAAGATACTTGTAAAAGATATYTCATCGC	Non-polymorphic
9013_1709	10	60.3	T	C	GTTATACGTTGCAGTGCTCATGAGAGGGGGGCAATGATTATCAGTTGGTGCAGGGTACAT[A/G]TACGGTGGTCGCTCGTATACATACTGTGGATACCTGTCAGCAACTCTAGCATACGAAGTT	Polymorphic
9263_376	7	30.1	T	C	GCGCGCCTTGTGGGCGTTGTGGGGATCTACGTATATGTGATCGATTCGCTGCGTGTTGAA[A/G]TTGGAGGAGCGACGGATCAGRCCGTGCACCTCGTAGCCCTTGTTGAGAAGGAATTCTGTG	Polymorphic
9400_502	9	40.1	A	T	GGAAGAACATCAGGGTGGTTTCAAGTTCCTTCGACGAGAAGCACGATCGATACAGTGTTG[A/T]GGAAGTGAAGAAAGTTGGAGAAAAAGCTGTGATGTGTCACAGGCTGAACTTTGAAAAGGT	Polymorphic
9724_1327	10	30	A	G	GAGCTTGCTACAGCTGATAGCACTGCACCGACAGCAGTAGCTACTCCAGTGACCAATGCA[A/G]ATGCAGTAGCTCCTGCAGTAAACTCAGTGCCCAAAGCTGAAATCAAGGAAGAATCACTTC	Non-polymorphic
9815_2051	1	12.8	T	C	TTTCTTGTTTGGCTCAAAGACATACTTCATCAGTGATTCCTTGATGGAAAGAAGCTCAGG[A/G]AACTCTGTCTTCAATTTGGTTCCATCCATCTCATTGTTGCTCCGTTGAGCCACGATCACC	Polymorphic
